# Supplementary material for: Gas Chromatography–Mass Spectrometry Chemical Profiling of Commiphora myrrha Resin Extracts and Evaluation of Larvicidal, Antioxidant, and Cytotoxic Activities
Source: Molecules. 2024 Apr 13;29(8):1778. doi: 10.3390/molecules29081778 (PMC11051918; doi:10.3390/molecules29081778)
Supplement: Supplementary file 1 [file molecules-29-01778-s001.zip]

Archive with 1 entries (1 files):
- molecules-2904224-supplementary.pdf
